# Supplementary material for: Vitamin B6 Deficiency Promotes Loss of Heterozygosity (LOH) at the Drosophila warts (wts) Locus
Source: Int J Mol Sci. 2022 May 29;23(11):6087. doi: 10.3390/ijms23116087 (PMC9181336; doi:10.3390/ijms23116087)
Supplement: Supplementary file 1 [file ijms-23-06087-s001.zip]

Archive with 1 entries (1 files):
- ijms-1741885-supplementary.pdf
